# Supplementary material for: Machine learning-based assessment of regional-scale variation of landslide susceptibility in central Vietnam
Source: PLoS One. 2024 Oct 25;19(10):e0308494. doi: 10.1371/journal.pone.0308494 (PMC11508152; doi:10.1371/journal.pone.0308494)
Supplement: S1 Data — (ZIP) [file pone.0308494.s002.zip]

Archive with 25 entries (24 files):
- Final_total/
- Final_total/Ketsana_landslides.cpg
- Final_total/Ketsana_landslides.dbf
- Final_total/Ketsana_landslides.prj
- Final_total/Ketsana_landslides.sbn
- Final_total/Ketsana_landslides.sbx
- Final_total/Ketsana_landslides.shp
- Final_total/Ketsana_landslides.shp.xml
- Final_total/Ketsana_landslides.shx
- Final_total/Molave_landslides.cpg
- Final_total/Molave_landslides.dbf
- Final_total/Molave_landslides.prj
- Final_total/Molave_landslides.sbn
- Final_total/Molave_landslides.sbx
- Final_total/Molave_landslides.shp
- Final_total/Molave_landslides.shp.xml
- Final_total/Molave_landslides.shx
- Final_total/Podul_landslides.cpg
- Final_total/Podul_landslides.dbf
- Final_total/Podul_landslides.prj
- Final_total/Podul_landslides.sbn
- Final_total/Podul_landslides.sbx
- Final_total/Podul_landslides.shp
- Final_total/Podul_landslides.shp.xml
- Final_total/Podul_landslides.shx
