# Supplementary material for: Machine learning-based assessment of regional-scale variation of landslide susceptibility in central Vietnam
Source: PLoS One. 2024 Oct 25;19(10):e0308494. doi: 10.1371/journal.pone.0308494 (PMC11508152; doi:10.1371/journal.pone.0308494)
Supplement: S1 Data — (ZIP) [file pone.0308494.s002.zip › Final_total/Ketsana_landslides.prj]

PROJCS["WGS_1984_UTM_Zone_48N",GEOGCS["GCS_WGS_1984",DATUM["D_WGS_1984",SPHEROID["WGS_1984",6378137.0,298.257223563]],PRIMEM["Greenwich",0.0],UNIT["Degree",0.0174532925199433]],PROJECTION["Transverse_Mercator"],PARAMETER["False_Easting",500000.0],PARAMETER["False_Northing",0.0],PARAMETER["Central_Meridian",105.0],PARAMETER["Scale_Factor",0.9996],PARAMETER["Latitude_Of_Origin",0.0],UNIT["Meter",1.0]]
