# Supplementary material for: Machine learning-based assessment of regional-scale variation of landslide susceptibility in central Vietnam
Source: PLoS One. 2024 Oct 25;19(10):e0308494. doi: 10.1371/journal.pone.0308494 (PMC11508152; doi:10.1371/journal.pone.0308494)
Supplement: S1 Data — (ZIP) [file pone.0308494.s002.zip › Final_total/Molave_landslides.shp.xml]

<?xml version="1.0" encoding="UTF-8"?>
<metadata xml:lang="en"><Esri><CreaDate>20231231</CreaDate><CreaTime>11300400</CreaTime><ArcGISFormat>1.0</ArcGISFormat><SyncOnce>FALSE</SyncOnce><DataProperties><lineage><Process ToolSource="c:\program files (x86)\arcgis\desktop10.7\ArcToolbox\Toolboxes\Conversion Tools.tbx\RasterToPolygon" Date="20220728" Time="111848">RasterToPolygon ln_rastercal C:\Users\rdas3\Documents\ArcGIS\Default1.gdb\RasterT_ln_rast1 SIMPLIFY Value SINGLE_OUTER_PART #</Process><Process ToolSource="c:\program files\arcgis\pro\Resources\ArcToolbox\toolboxes\Data Management Tools.tbx\CalculateGeometryAttributes" Date="20220913" Time="172640">CalculateGeometryAttributes landslide "Shape_Area AREA" # "Square meters" PROJCS["WGS_1984_UTM_Zone_48N",GEOGCS["GCS_WGS_1984",DATUM["D_WGS_1984",SPHEROID["WGS_1984",6378137.0,298.257223563]],PRIMEM["Greenwich",0.0],UNIT["Degree",0.0174532925199433]],PROJECTION["Transverse_Mercator"],PARAMETER["False_Easting",500000.0],PARAMETER["False_Northing",0.0],PARAMETER["Central_Meridian",105.0],PARAMETER["Scale_Factor",0.9996],PARAMETER["Latitude_Of_Origin",0.0],UNIT["Meter",1.0]] "Same as input"</Process><Process ToolSource="c:\program files (x86)\arcgis\desktop10.8\ArcToolbox\Toolboxes\Data Management Tools.tbx\CalculateField" Date="20230115" Time="170714">CalculateField landslide Area [Shape_Area] VB #</Process><Process ToolSource="c:\program files (x86)\arcgis\desktop10.8\ArcToolbox\Toolboxes\Data Management Tools.tbx\CalculateField" Date="20230201" Time="131447">CalculateField landslide ID [FID] VB #</Process><Process ToolSource="c:\program files (x86)\arcgis\desktop10.8\ArcToolbox\Toolboxes\Data Management Tools.tbx\CalculateField" Date="20231031" Time="155110">CalculateField Molave_lsd Landslide 1 VB #</Process><Process ToolSource="c:\program files (x86)\arcgis\desktop10.8\ArcToolbox\Toolboxes\Data Management Tools.tbx\Merge" Date="20231127" Time="144502">Merge Molave_lsd;lan_Less_200 C:\Users\Rdas3\Documents\ArcGIS\Default.gdb\Molave_lsd_Merge1 "OBJECTID "OBJECTID" true true false 10 Long 0 10 ,First,#,Molave_lsd,OBJECTID,-1,-1,lan_Less_200,OBJECTID,-1,-1;gridcode "gridcode" true true false 10 Long 0 10 ,First,#,Molave_lsd,gridcode,-1,-1,lan_Less_200,gridcode,-1,-1;Shape_Leng "Shape_Leng" true true false 19 Double 0 0 ,First,#,Molave_lsd,Shape_Leng,-1,-1,lan_Less_200,Shape_Leng,-1,-1;Shape_Area "Shape_Area" true true false 19 Double 0 0 ,First,#,Molave_lsd,Shape_Area,-1,-1,lan_Less_200,Shape_Area,-1,-1;Area "Area" true true false 10 Long 0 10 ,First,#,Molave_lsd,Area,-1,-1,lan_Less_200,Area,-1,-1;ID "ID" true true false 10 Long 0 10 ,First,#,Molave_lsd,ID,-1,-1,lan_Less_200,ID,-1,-1;Landslide "Landslide" true true false 5 Long 0 5 ,First,#,Molave_lsd,Landslide,-1,-1"</Process><Process ToolSource="c:\program files (x86)\arcgis\desktop10.8\ArcToolbox\Toolboxes\Data Management Tools.tbx\CalculateField" Date="20231127" Time="144608">CalculateField Molave_lsd_Merge1 Landslide 1 VB #</Process><Process ToolSource="c:\program files\arcgis\pro\Resources\ArcToolbox\toolboxes\Conversion Tools.tbx\ExportFeatures" Date="20240810" Time="040504">ExportFeatures Molave_landslides "E:\Vietnam_final\Landslide susceptibility\Landslides\Total_landslides\Final_total\Molave_landslides.shp" # NOT_USE_ALIAS "OBJECTID_1 "OBJECTID_1" true true false 10 Long 0 10,First,#,Molave_landslides,OBJECTID_1,-1,-1;OBJECTID "OBJECTID" true true false 10 Long 0 10,First,#,Molave_landslides,OBJECTID,-1,-1;gridcode "gridcode" true true false 10 Long 0 10,First,#,Molave_landslides,gridcode,-1,-1;Shape_Leng "Shape_Leng" true true false 19 Double 0 0,First,#,Molave_landslides,Shape_Leng,-1,-1;Area "Area" true true false 10 Long 0 10,First,#,Molave_landslides,Area,-1,-1;ID "ID" true true false 10 Long 0 10,First,#,Molave_landslides,ID,-1,-1;Landslide "Landslide" true true false 10 Long 0 10,First,#,Molave_landslides,Landslide,-1,-1;Shape_Le_1 "Shape_Le_1" true true false 19 Double 0 0,First,#,Molave_landslides,Shape_Le_1,-1,-1;Shape_Area "Shape_Area" true true false 19 Double 0 0,First,#,Molave_landslides,Shape_Area,-1,-1" #</Process></lineage><itemProps><itemName Sync="TRUE">Molave_landslides</itemName><imsContentType Sync="TRUE">002</imsContentType><itemLocation><linkage Sync="TRUE">file://\\JO2121-KWWPC004\E$\Vietnam_final\Landslide susceptibility\Landslides\Total_landslides\Final_total\Molave_landslides.shp</linkage><protocol Sync="TRUE">Local Area Network</protocol></itemLocation><itemSize Sync="TRUE">0.000</itemSize></itemProps><coordRef><type Sync="TRUE">Projected</type><geogcsn Sync="TRUE">GCS_WGS_1984</geogcsn><csUnits Sync="TRUE">Linear Unit: Meter (1.000000)</csUnits><projcsn Sync="TRUE">WGS_1984_UTM_Zone_48N</projcsn><peXml Sync="TRUE">&lt;ProjectedCoordinateSystem xsi:type='typens:ProjectedCoordinateSystem' xmlns:xsi='http://www.w3.org/2001/XMLSchema-instance' xmlns:xs='http://www.w3.org/2001/XMLSchema' xmlns:typens='http://www.esri.com/schemas/ArcGIS/3.2.0'&gt;&lt;WKT&gt;PROJCS[&amp;quot;WGS_1984_UTM_Zone_48N&amp;quot;,GEOGCS[&amp;quot;GCS_WGS_1984&amp;quot;,DATUM[&amp;quot;D_WGS_1984&amp;quot;,SPHEROID[&amp;quot;WGS_1984&amp;quot;,6378137.0,298.257223563]],PRIMEM[&amp;quot;Greenwich&amp;quot;,0.0],UNIT[&amp;quot;Degree&amp;quot;,0.0174532925199433]],PROJECTION[&amp;quot;Transverse_Mercator&amp;quot;],PARAMETER[&amp;quot;False_Easting&amp;quot;,500000.0],PARAMETER[&amp;quot;False_Northing&amp;quot;,0.0],PARAMETER[&amp;quot;Central_Meridian&amp;quot;,105.0],PARAMETER[&amp;quot;Scale_Factor&amp;quot;,0.9996],PARAMETER[&amp;quot;Latitude_Of_Origin&amp;quot;,0.0],UNIT[&amp;quot;Meter&amp;quot;,1.0],AUTHORITY[&amp;quot;EPSG&amp;quot;,32648]]&lt;/WKT&gt;&lt;XOrigin&gt;-5120900&lt;/XOrigin&gt;&lt;YOrigin&gt;-9998100&lt;/YOrigin&gt;&lt;XYScale&gt;450445547.3910538&lt;/XYScale&gt;&lt;ZOrigin&gt;-100000&lt;/ZOrigin&gt;&lt;ZScale&gt;10000&lt;/ZScale&gt;&lt;MOrigin&gt;-100000&lt;/MOrigin&gt;&lt;MScale&gt;10000&lt;/MScale&gt;&lt;XYTolerance&gt;0.001&lt;/XYTolerance&gt;&lt;ZTolerance&gt;0.001&lt;/ZTolerance&gt;&lt;MTolerance&gt;0.001&lt;/MTolerance&gt;&lt;HighPrecision&gt;true&lt;/HighPrecision&gt;&lt;WKID&gt;32648&lt;/WKID&gt;&lt;LatestWKID&gt;32648&lt;/LatestWKID&gt;&lt;/ProjectedCoordinateSystem&gt;</peXml></coordRef></DataProperties><SyncDate>20240810</SyncDate><SyncTime>04050300</SyncTime><ModDate>20240810</ModDate><ModTime>04050300</ModTime></Esri><dataIdInfo><envirDesc Sync="TRUE">Microsoft Windows 10 Version 10.0 (Build 19045) ; Esri ArcGIS 13.2.2.49743</envirDesc><dataLang><languageCode value="eng" Sync="TRUE"></languageCode><countryCode value="USA" Sync="TRUE"></countryCode></dataLang><idCitation><resTitle Sync="TRUE">Molave_landslides</resTitle><presForm><PresFormCd value="005" Sync="TRUE"></PresFormCd></presForm></idCitation><spatRpType><SpatRepTypCd value="001" Sync="TRUE"></SpatRepTypCd></spatRpType></dataIdInfo><mdLang><languageCode value="eng" Sync="TRUE"></languageCode><countryCode value="USA" Sync="TRUE"></countryCode></mdLang><distInfo><distFormat><formatName Sync="TRUE">Shapefile</formatName></distFormat><distTranOps><transSize Sync="TRUE">0.000</transSize></distTranOps></distInfo><mdHrLv><ScopeCd value="005" Sync="TRUE"></ScopeCd></mdHrLv><mdHrLvName Sync="TRUE">dataset</mdHrLvName><refSysInfo><RefSystem><refSysID><identCode code="32648" Sync="TRUE"></identCode><idCodeSpace Sync="TRUE">EPSG</idCodeSpace><idVersion Sync="TRUE">6.2(3.0.1)</idVersion></refSysID></RefSystem></refSysInfo><spatRepInfo><VectSpatRep><geometObjs Name="Molave_landslides"><geoObjTyp><GeoObjTypCd value="002" Sync="TRUE"></GeoObjTypCd></geoObjTyp><geoObjCnt Sync="TRUE">0</geoObjCnt></geometObjs><topLvl><TopoLevCd value="001" Sync="TRUE"></TopoLevCd></topLvl></VectSpatRep></spatRepInfo><spdoinfo><ptvctinf><esriterm Name="Molave_landslides"><efeatyp Sync="TRUE">Simple</efeatyp><efeageom code="4" Sync="TRUE"></efeageom><esritopo Sync="TRUE">FALSE</esritopo><efeacnt Sync="TRUE">0</efeacnt><spindex Sync="TRUE">FALSE</spindex><linrefer Sync="TRUE">FALSE</linrefer></esriterm></ptvctinf></spdoinfo><eainfo><detailed Name="Molave_landslides"><enttyp><enttypl Sync="TRUE">Molave_landslides</enttypl><enttypt Sync="TRUE">Feature Class</enttypt><enttypc Sync="TRUE">0</enttypc></enttyp><attr><attrlabl Sync="TRUE">FID</attrlabl><attalias Sync="TRUE">FID</attalias><attrtype Sync="TRUE">OID</attrtype><attwidth Sync="TRUE">4</attwidth><atprecis Sync="TRUE">0</atprecis><attscale Sync="TRUE">0</attscale><attrdef Sync="TRUE">Internal feature number.</attrdef><attrdefs Sync="TRUE">Esri</attrdefs><attrdomv><udom Sync="TRUE">Sequential unique whole numbers that are automatically generated.</udom></attrdomv></attr><attr><attrlabl Sync="TRUE">OBJECTID_1</attrlabl><attalias Sync="TRUE">OBJECTID_1</attalias><attrtype Sync="TRUE">Integer</attrtype><attwidth Sync="TRUE">10</attwidth><atprecis Sync="TRUE">10</atprecis><attscale Sync="TRUE">0</attscale><attrdef Sync="TRUE">Internal feature number.</attrdef><attrdefs Sync="TRUE">Esri</attrdefs><attrdomv><udom Sync="TRUE">Sequential unique whole numbers that are automatically generated.</udom></attrdomv></attr><attr><attrlabl Sync="TRUE">Shape</attrlabl><attalias Sync="TRUE">Shape</attalias><attrtype Sync="TRUE">Geometry</attrtype><attwidth Sync="TRUE">0</attwidth><atprecis Sync="TRUE">0</atprecis><attscale Sync="TRUE">0</attscale><attrdef Sync="TRUE">Feature geometry.</attrdef><attrdefs Sync="TRUE">Esri</attrdefs><attrdomv><udom Sync="TRUE">Coordinates defining the features.</udom></attrdomv></attr><attr><attrlabl Sync="TRUE">OBJECTID</attrlabl><attalias Sync="TRUE">OBJECTID</attalias><attrtype Sync="TRUE">Integer</attrtype><attwidth Sync="TRUE">10</attwidth><atprecis Sync="TRUE">10</atprecis><attscale Sync="TRUE">0</attscale></attr><attr><attrlabl Sync="TRUE">gridcode</attrlabl><attalias Sync="TRUE">gridcode</attalias><attrtype Sync="TRUE">Integer</attrtype><attwidth Sync="TRUE">10</attwidth><atprecis Sync="TRUE">10</atprecis><attscale Sync="TRUE">0</attscale></attr><attr><attrlabl Sync="TRUE">Shape_Leng</attrlabl><attalias Sync="TRUE">Shape_Leng</attalias><attrtype Sync="TRUE">Double</attrtype><attwidth Sync="TRUE">19</attwidth><atprecis Sync="TRUE">0</atprecis><attscale Sync="TRUE">0</attscale></attr><attr><attrlabl Sync="TRUE">Area</attrlabl><attalias Sync="TRUE">Area</attalias><attrtype Sync="TRUE">Integer</attrtype><attwidth Sync="TRUE">10</attwidth><atprecis Sync="TRUE">10</atprecis><attscale Sync="TRUE">0</attscale></attr><attr><attrlabl Sync="TRUE">ID</attrlabl><attalias Sync="TRUE">ID</attalias><attrtype Sync="TRUE">Integer</attrtype><attwidth Sync="TRUE">10</attwidth><atprecis Sync="TRUE">10</atprecis><attscale Sync="TRUE">0</attscale></attr><attr><attrlabl Sync="TRUE">Landslide</attrlabl><attalias Sync="TRUE">Landslide</attalias><attrtype Sync="TRUE">Integer</attrtype><attwidth Sync="TRUE">10</attwidth><atprecis Sync="TRUE">10</atprecis><attscale Sync="TRUE">0</attscale></attr><attr><attrlabl Sync="TRUE">Shape_Le_1</attrlabl><attalias Sync="TRUE">Shape_Le_1</attalias><attrtype Sync="TRUE">Double</attrtype><attwidth Sync="TRUE">19</attwidth><atprecis Sync="TRUE">0</atprecis><attscale Sync="TRUE">0</attscale></attr><attr><attrlabl Sync="TRUE">Shape_Area</attrlabl><attalias Sync="TRUE">Shape_Area</attalias><attrtype Sync="TRUE">Double</attrtype><attwidth Sync="TRUE">19</attwidth><atprecis Sync="TRUE">0</atprecis><attscale Sync="TRUE">0</attscale><attrdef Sync="TRUE">Area of feature in internal units squared.</attrdef><attrdefs Sync="TRUE">Esri</attrdefs><attrdomv><udom Sync="TRUE">Positive real numbers that are automatically generated.</udom></attrdomv></attr></detailed></eainfo><mdDateSt Sync="TRUE">20240810</mdDateSt><mdChar><CharSetCd value="004" Sync="TRUE"></CharSetCd></mdChar></metadata>
