# Supplementary material for: Machine learning-based assessment of regional-scale variation of landslide susceptibility in central Vietnam
Source: PLoS One. 2024 Oct 25;19(10):e0308494. doi: 10.1371/journal.pone.0308494 (PMC11508152; doi:10.1371/journal.pone.0308494)
Supplement: S2 Data — (ZIP) [file pone.0308494.s003.zip]

Archive with 10 entries (10 files):
- lithoandfault/dis_to_fault.tfw
- lithoandfault/dis_to_fault.tif
- lithoandfault/dis_to_fault.tif.aux.xml
- lithoandfault/dis_to_fault.tif.ovr
- lithoandfault/Lithology.tfw
- lithoandfault/Lithology.tif
- lithoandfault/Lithology.tif.aux.xml
- lithoandfault/Lithology.tif.ovr
- lithoandfault/Lithology.tif.vat.cpg
- lithoandfault/Lithology.tif.vat.dbf
