# Supplementary material for: Machine learning-based assessment of regional-scale variation of landslide susceptibility in central Vietnam
Source: PLoS One. 2024 Oct 25;19(10):e0308494. doi: 10.1371/journal.pone.0308494 (PMC11508152; doi:10.1371/journal.pone.0308494)
Supplement: S2 Data — (ZIP) [file pone.0308494.s003.zip › lithoandfault/dis_to_fault.tif.aux.xml]

<PAMDataset>
  <PAMRasterBand band="1">
    <Histograms>
      <HistItem>
        <HistMin>0</HistMin>
        <HistMax>10905.58422316882</HistMax>
        <BucketCount>256</BucketCount>
        <IncludeOutOfRange>1</IncludeOutOfRange>
        <Approximate>0</Approximate>
        <HistCounts>6614702|203994|195577|195185|192708|191884|189992|188391|186859|184577|183499|180403|178723|175781|174031|172072|169553|168066|165019|163366|160208|157147|153839|151030|148441|144778|142811|139544|136759|133944|130813|128208|124864|122601|119355|117097|114509|112238|110086|107868|106399|104002|102306|100980|99372|97728|95894|94729|92933|91460|89425|88020|86219|84409|83150|81549|80447|78765|77189|75866|74506|72745|71272|70175|68680|67618|66246|65243|64309|62997|62331|60691|59805|58727|57513|56549|55095|54367|53076|51868|50626|49595|48867|47910|47217|46239|45396|44574|43851|42847|42130|41589|40935|40355|39601|39071|37915|37229|36610|35639|34514|33527|32819|32268|31788|31309|30812|30374|29793|29190|28627|27855|27281|26578|26195|25461|24972|24263|23622|23209|22726|22420|21884|21494|21081|20688|20383|19926|19658|19180|18889|18419|17777|17249|16594|16093|15497|15072|14484|13974|13623|13187|12930|12527|12266|11886|11634|11352|10979|10726|10357|10096|9866|9619|9344|9144|9038|8918|8847|8706|8588|8467|8247|8129|7963|7567|7301|7068|6840|6678|6599|6458|6331|6216|6083|5981|5847|5675|5552|5448|5347|5199|4933|4711|4607|4485|4404|4260|4152|3983|3825|3676|3507|3422|3337|3281|3177|3105|2997|2953|2856|2780|2712|2620|2584|2477|2393|2306|2218|2161|2090|2024|1939|1855|1824|1685|1637|1557|1481|1386|1319|1276|1212|1157|1111|1036|979|913|845|778|704|629|565|506|423|342|269|205|193|178|174|154|152|140|139|126|124|112|100|84|70|51|37|21|22|1</HistCounts>
      </HistItem>
    </Histograms>
    <Metadata>
      <MDI key="STATISTICS_COUNT">18091494.000000</MDI>
      <MDI key="STATISTICS_COVARIANCES">3065117.402720072</MDI>
      <MDI key="STATISTICS_EXCLUDEDVALUES"></MDI>
      <MDI key="STATISTICS_MAXIMUM">10905.584223169</MDI>
      <MDI key="STATISTICS_MEAN">1324.2182198396</MDI>
      <MDI key="STATISTICS_MEDIAN">555.970960</MDI>
      <MDI key="STATISTICS_MINIMUM">0</MDI>
      <MDI key="STATISTICS_SKIPFACTORX">1</MDI>
      <MDI key="STATISTICS_SKIPFACTORY">1</MDI>
      <MDI key="STATISTICS_STDDEV">1750.7476696315</MDI>
    </Metadata>
  </PAMRasterBand>
</PAMDataset>
