# Supplementary material for: Machine learning-based assessment of regional-scale variation of landslide susceptibility in central Vietnam
Source: PLoS One. 2024 Oct 25;19(10):e0308494. doi: 10.1371/journal.pone.0308494 (PMC11508152; doi:10.1371/journal.pone.0308494)
Supplement: S2 Data — (ZIP) [file pone.0308494.s003.zip › lithoandfault/Lithology.tfw]

29.8441141291
0.0000000000
0.0000000000
-29.8441141291
765285.6066620584
1724568.1357128585
