# Supplementary material for: Machine learning-based assessment of regional-scale variation of landslide susceptibility in central Vietnam
Source: PLoS One. 2024 Oct 25;19(10):e0308494. doi: 10.1371/journal.pone.0308494 (PMC11508152; doi:10.1371/journal.pone.0308494)
Supplement: S2 Data — (ZIP) [file pone.0308494.s003.zip › lithoandfault/Lithology.tif.aux.xml]

<PAMDataset>
  <PAMRasterBand band="1">
    <Histograms>
      <HistItem>
        <HistMin>-0.5</HistMin>
        <HistMax>7.5</HistMax>
        <BucketCount>8</BucketCount>
        <IncludeOutOfRange>1</IncludeOutOfRange>
        <Approximate>0</Approximate>
        <HistCounts>0|5478504|3100003|87839|1878996|587497|331478|207722</HistCounts>
      </HistItem>
    </Histograms>
    <Metadata>
      <MDI key="STATISTICS_COUNT">11672039.000000</MDI>
      <MDI key="STATISTICS_COVARIANCES">2.427464007799698</MDI>
      <MDI key="STATISTICS_EXCLUDEDVALUES"></MDI>
      <MDI key="STATISTICS_MAXIMUM">7</MDI>
      <MDI key="STATISTICS_MEAN">2.2137021646347</MDI>
      <MDI key="STATISTICS_MEDIAN">2.000000</MDI>
      <MDI key="STATISTICS_MINIMUM">1</MDI>
      <MDI key="STATISTICS_SKIPFACTORX">1</MDI>
      <MDI key="STATISTICS_SKIPFACTORY">1</MDI>
      <MDI key="STATISTICS_STDDEV">1.5580320945987</MDI>
    </Metadata>
  </PAMRasterBand>
</PAMDataset>
